# Supplementary material for: Abietane Diterpenoids from the Bark of Cryptomeria japonica and Their Antifungal Activities against Wood Decay Fungi
Source: Plants (Basel). 2024 Apr 25;13(9):1197. doi: 10.3390/plants13091197 (PMC11085377; doi:10.3390/plants13091197)
Supplement: Supplementary file 1 [file plants-13-01197-s001.zip]

Archive with 1 entries (1 files):
- plants-2962110-supplementary.pdf
